# Supplementary material for: The exercise-induced inflammatory response in inflammatory bowel disease: A systematic review and meta-analysis
Source: PLoS One. 2022 Feb 4;17(2):e0262534. doi: 10.1371/journal.pone.0262534 (PMC8815877; doi:10.1371/journal.pone.0262534)
Supplement: S1 Dataset — The calculated within-group effect size expressed as Hedges’ g and standard error. (XLSX) [file pone.0262534.s003.xlsx]

## Sheet: IL-6
Study	TE	seTE
*Cronin et al. 2019	-0.387821	0.32778
Ploeger et al. 2012 (MICE)	0.276	0.367
Ploeger et al. 2012 (HIIE)	-0.0978	0.3654
TE: The calculated within-group effect size
seTE: The standard error of the within-group effect size
*The corresponding author was approached regarding their raw dataset to assist with the completeion of the meta-analyses. There were no special access privileges, therefore all others would be able to access the data in the same manner.

## Sheet: TNF-alpha
Study	TE	seTE
*Cronin et al. 2019	0.363845	0.32737
Ploeger et al. 2012 (MICE)	-0.1508	0.3657
Ploeger et al. 2012 (HIIE)	-0.0324	0.3652
TE: The calculated within-group effect size
seTE: The standard error of the within-group effect size
*The corresponding author was approached regarding their raw dataset to assist with the completeion of the meta-analyses. There were no special access privileges, therefore all others would be able to access the data in the same manner.

## Sheet: CRP
Study	TE	seTE
*Cronin et al. 2019	-0.181779	0.325
Klare et al. 2015	0.33227	0.52012
TE: The calculated within-group effect size
seTE: The standard error of the within-group effect size
*The corresponding author was approached regarding their raw dataset to assist with the completeion of the meta-analyses. There were no special access privileges, therefore all others would be able to access the data in the same manner.

## Sheet: IL-17
Study	TE	seTE
Ploeger et al. 2012 (MICE)	0.0633	0.3652
Ploeger et al. 2012 (HIIE)	0.3834	0.5835
TE: The calculated within-group effect size
seTE: The standard error of the within-group effect size

## Sheet: Leukocytes
Study	TE	seTE
Elsenbruch et al. 2005	0.136605	0.366
Klare et al. 2015	-0.723503	0.378
Ploeger et al. 2012 (MICE)	1.6626	0.4266
Ploeger et al. 2012 (HIIE)	0.5786	0.3731
TE: The calculated within-group effect size
seTE: The standard error of the within-group effect size

## Sheet: Lymphocytes
Study	TE	seTE
Elsenbruch et al. 2005	-0.107222	0.365
Ploeger et al. 2012 (MICE)	0.997	0.3884
Ploeger et al. 2012 (HIIE)	0.1054	0.3654
TE: The calculated within-group effect size
seTE: The standard error of the within-group effect size
